# Supplementary material for: 2-Methoxy-4-Vinylphenol as a Biobased Monomer Precursor for Thermoplastics and Thermoset Polymers
Source: Polymers (Basel). 2023 May 2;15(9):2168. doi: 10.3390/polym15092168 (PMC10181207; doi:10.3390/polym15092168)
Supplement: Supplementary file 1 [file polymers-15-02168-s001.zip]

Archive with 1 entries (1 files):
- polymers-2319455-supplementary.pdf
